# Supplementary material for: Phylogenomic Relationships and Evolution of Polyploid Salix Species Revealed by RAD Sequencing Data
Source: Front Plant Sci. 2020 Jul 17;11:1077. doi: 10.3389/fpls.2020.01077 (PMC7379873; doi:10.3389/fpls.2020.01077)
Supplement: Supplementary file 6 [file Table_1.xlsx]

## Sheet: Sampling
	Supplement Table S1
	Sampling - Wagner et al. 2020				Phylogenomic relationships and evolution of polyploid Salix species revealed by RAD sequencing data
							Ploidy level (own FC results highlighted)				detailed information
	ID	Genus	species	Autor	Section (based on Hörandl et al 2012)	Subgenus (Skvortsov 1999)	ploidy	Chromo- some No.	LIT/ Source	origin country	state	province	region	altitude [m]	latitude [N]	longitude [E]	date	coll. by	Voucher	publication
1	NW17.067	Salix	alpina	Scop.	Myrtosalix	Chamaetia	2x	2n=38	Tropicos	Austria	Lower Austria	Reichenau an der Rax	Raxalpe	1551	47°43.021	15°46.562	2017-08-08	N. Wagner, K. Scheufler	GOET	this study
2	NW17.068	Salix	alpina	Scop.	Myrtosalix	Chamaetia	2x	2n=38	Tropicos	Austria	Lower Austria	Reichenau an der Rax	Raxalpe	1551	47°43.021	15°46.562	2017-08-08	N. Wagner, K. Scheufler	GOET	this study
3	NW17.075	Salix	alpina	Scop.	Myrtosalix	Chamaetia	2x	2n=38	Tropicos	Austria	Lower Austria	Puchberg am Schneeberg	Schneeberg	1807	47°45.489	15°49.916	2017-08-09	N. Wagner, K. Scheufler	GOET	this study
4	24	Salix	appendiculata	Vill.	Cinerella	Vetrix	2x	2n=38	Tropicos	Switzerland	Valais	Rhonegletscher		1770	46°34'07.4"	08°22'22.9"	2014-07-17	S. Gramlich	GOET	Wagner et al. 2018
5	31	Salix	appendiculata	Vill.	Cinerella	Vetrix	2x	2n=38	Tropicos	Switzerland	Valais	Rhonegletscher		1770	46°34'09.4"	08°22'35.3"	2014-07-17	S. Gramlich	GOET	Wagner et al. 2018
6	51	Salix	appendiculata	Vill.	Cinerella	Vetrix	2x	2n=38	Tropicos	Switzerland	Valais	Rhonegletscher		1770	46°34'9.8"	08°22'31.6"	2014-07-17	S. Gramlich	GOET	Wagner et al. 2018
7	52	Salix	appendiculata	Vill.	Cinerella	Vetrix	2x	2n=38	Tropicos	Switzerland	Valais	Rhonegletscher		1770	46°34'12.2"	08°22'37.7"	2014-07-17	S. Gramlich	GOET	Wagner et al. 2018
8	EH 10179	Salix	aurita	L.	Vetrix subs. Leaves	Vetrix	2x	2n=38	Tropicos	Germany	Saxony-Anhalt	Harz	Brocken, Schierke, Brockenstraße beim Nationalparkhaus	1140	51° 46' 21,68''	10°38' 32,84''	2014-06-06	E. Hörandl & G. Karste	GOET	this study
9	EH 10377	Salix	aurita	L.	Vetrix subs. Leaves	Vetrix	2x	2n=38	Tropicos	Sweden	Southern Sweden	Södermanland	NE von Enstaberga	50	58° 45' 50,3'	16° 51' 48,7''	2017-06-05	E. Hörandl & F. Hadacek	GOET	this study
10	NW17.002	Salix	aurita	L.	Vetrix subs. Leaves	Vetrix	2x	2n=38	Tropicos	Germany	Hesse	Hoher Meißner		622	51218491	9869968	2017-05-26	N. Wagner, M. Wagner	GOET	this study
11	NW17.041	Salix	aurita	L.	Vetrix subs. Leaves	Vetrix	2x	2n=38	Tropicos	Austria	Salzburg	Thomatal	Dr. Josef Mehrlhütte	1778	46°58.249	13°47.044	2017-08-05	N. Wagner, K. Scheufler	GOET	this study
12	NW17.055	Salix	aurita	L.	Vetrix subs. Leaves	Vetrix	2x	2n=38	Tropicos	Austria	Lower Austria	Göstling an der Ybbs	Hochreit	881	47°46.471	14°57.729	2017-08-07	N. Wagner, K. Scheufler	GOET	this study
13	10170	Salix	bicolor	Ehrh. ex Willd.	Phylicifoliae	Vetrix	?		no count	Germany	Saxony-Anhalt	Harz	Brocken, an der Straße E vom Brockenhaus (cult., Material aus Halle)	1110	51° 47' 59,55''	10°37' 11,43''	2014-06-20	E. Hörandl & G. Karste	GOET	Wagner et al. 2018
14	10180	Salix	bicolor	Ehrh. ex Willd.	Phylicifoliae	Vetrix	?		no count	Germany	Saxony-Anhalt	Harz	Brocken, Brockengarten (cult., Material vom Brocken, bei den Hieracien nahe Eingang)	1140	51° 47' 56,32''	10°36' 54,08''	2014-06-20	E. Hörandl & G. Karste	GOET	Wagner et al. 2018
15	NW17.040	Salix	bicolor	Ehrh. ex Willd.	Phylicifoliae	Vetrix	3x	2n=57	Tropicos	Austria	Salzburg	Thomatal	Dr. Josef Mehrlhütte	1722	46°58.70	13°46.51	2017-05-04	N.Wagner, K. Scheufler	GOET	this study
16	NW17.048	Salix	bicolor	Ehrh. ex Willd.	Phylicifoliae	Vetrix	3x	2n=57	Tropicos	Austria	Salzburg	Thomatal	Dr. Josef Mehrlhütte	1722	46°58.672	13°46.431	2017-05-05	N.Wagner, K. Scheufler	GOET	this study
17	10265	Salix	breviserrata	Flod.	Myrtosalix	Chamaetia	2x	2n=38	Tropicos	Italy	South Tyrol	Vinschgau	Stilfserjoch, Franzenshöhe, am Dreifernerweg	2220	46°31'52,3''	10°28'56,3''	2015-08-03	E. Hörandl, S. Hörandl, F. Hadacek	GOET	Wagner et al. 2018
18	10271	Salix	breviserrata	Flod.	Myrtosalix	Chamaetia	2x	2n=38	Tropicos	Italy	South Tyrol	Vinschgau	Sulden, St. Gertraud, am Hangfuß oberhalb Parc Hotel	1870	46°31'33,7''	10°35'02,6''	2015-08-04	E. Hörandl, S. Hörandl, F. Hadacek	GOET	Wagner et al. 2018
19	10276	Salix	breviserrata	Flod.	Myrtosalix	Chamaetia	2x	2n=38	Tropicos	Italy	South Tyrol	Vinschgau	Sulden, am Weg von der Langensteinhütte nach St. Gertraud	2000	46°31'22,2''	10°34'55,8''	2015-08-04	E. Hörandl, S. Hörandl, F. Hadacek	GOET	Wagner et al. 2018
20	24/2014	Salix	breviserrata	Flod.	Myrtosalix	Chamaetia	2x	2n=38	Tropicos	Switzerland	Valais	Rhonegletscher		1776	46° 33' 56.8''	08° 22' 13.8''	2014-07-17	S. Gramlich	GOET	Wagner et al. 2018
21	EH 10416	Salix	caesia	Vill.	Caesiae	Vetrix	4x	2n=76	Tropicos	Italy	South Tyrol	Prov. Sondrio	Livigno-Alpen	2113	46°33'48,9	10°11'39,4	2017-08-05	E. Hörandl, S. Hörandl, F. Hadacek	GOET	this study
22	EH 10421	Salix	caesia	Vill.	Caesiae	Vetrix	4x	2n=76	Tropicos	Switzerland	Graubünden	Bernina-Pass	La Rösa	1881	46°24'15,0	10°03'59,6	2017-08-08	E. Hörandl, S. Hörandl, F. Hadacek	GOET	this study
23	EH 10151	Salix	caprea	L.	Vetrix subs. Leaves	Vetrix	2x	2n=38	Tropicos	Germany	Lower Saxony	Göttingen	Südlich von Geismar, am Fuß vom Mülldeponie-Hügel	200	51° 30' 05,7''	9°57' 51,8''	2014-05-05	E. Hörandl	GOET	this study
24	EH 10164	Salix	caprea	L.	Vetrix subs. Leaves	Vetrix	2x	2n=38	Tropicos	Germany	Lower Saxony	Leinetal	Wendebachtal zwischen Reinhausen und Niedernjesa (S von Göttingen)	175	51° 28' 15,7''	9°57' 43,2''	2014-05-05	E. Hörandl	GOET	this study
25	EH 10169	Salix	caprea	L.	Vetrix subs. Leaves	Vetrix	2x	2n=38	Tropicos	Germany	Lower Saxony	Leinetal	Wendebachtal zwischen Reinhausen und Niedernjesa (S von Göttingen)	175	51° 28' 13,9	9°57' 39,3''	2014-05-05	E. Hörandl	GOET	this study
26	EH 10350	Salix	cinerea	L.	Vetrix subs. Leaves	Vetrix	4x	2n=76	Tropicos	Sweden	Southern Sweden	Öland	Persnäs	10	57° 04' 06,5''	16° 54' 59,0''	2017-05-29	E. Hörandl, S. Hörandl & F. Hadacek	GOET	this study
27	EH10328	Salix	cinerea	L.	Vetrix subs. Leaves	Vetrix	4x	2n=76	Tropicos	Germany	Lower Saxony	Leinetal	Wendebachtal zwischen Reinhausen und Niedernjesa (S von Göttingen)	184	51° 28' 15,2''	9°56' 54,9''	2017-04-14	E. Hörandl	GOET	this study
28	EH10468	Salix	cinerea	L.	Vetrix subs. Leaves	Vetrix	4x	2n=76	Tropicos	Finland	Southern Finland		Nagu, Hangslax	20	60° 10' 29,8'	22° 01' 37,5''	2018-05-23	E. Hörandl, F. Hadacek	GOET	this study
29	NW17.009	Salix	cinerea	L.	Vetrix subs. Leaves	Vetrix	4x	2n=76	Tropicos	Estonia	Saare	Saaremaa	Orrissaare	2	58°55.4634	23°08.3282	2017-06-29	N. Wagner	GOET	this study
30	NW17.082	Salix	cinerea	L.	Vetrix subs. Leaves	Vetrix	4x	2n=76	Tropicos	Austria	Burgenland	Podersdorf	Neusiedlersee	126	47°54.334	16°52.992	2017-08-09	N. Wagner, K. Scheufler	GOET	this study
31	NW17.083	Salix	cinerea	L.	Vetrix subs. Leaves	Vetrix	4x	2n=76	Tropicos	Austria	Burgenland	Podersdorf	Neusiedlersee	126	47°54.334	16°52.992	2017-08-09	N. Wagner, K. Scheufler	GOET	this study
32	8	Salix	daphnoides	Vill.	Daphnella	Vetrix	2x	2n=38	Tropicos	Switzerland	Valais	Rhonegletscher		1770	46° 34' 02.8"	08° 22' 07.4"	2014-07-16	S. Gramlich	GOET	Wagner et al. 2018
33	10263	Salix	daphnoides	Vill.	Daphnella	Vetrix	2x	2n=38	Tropicos	Italy	South Tyrol	Vinschgau	Stilfserjoch, Franzenshöhe	2220	46°31'55,4''	10°28'26,7''	2015-08-03	E. Hörandl, S. Hörandl, F. Hadacek	GOET	Wagner et al. 2018
34	10290	Salix	daphnoides	Vill.	Daphnella	Vetrix	2x	2n=38	Tropicos	Italy	South Tyrol	Vinschgau	Trafoi, am Trafoibach	1485	46°33'10,4''	10°30'42,4''	2015-08-11	E. Hörandl, S. Hörandl, F. Hadacek	GOET	Wagner et al. 2018
35	10255	Salix	eleagnos	Scop.	Canae	Vetrix	2x	2n=38	Tropicos	Italy	South Tyrol	Vinschgau	Prad am Stilfserjoch, Alluvionengelände SW von Spondinig	890	46°38'08,1''	10°36'19,6''	2015-08-02	E. Hörandl, S. Hörandl, F. Hadacek	GOET	Wagner et al. 2018
36	T1	Salix	eleagnos	Scop.	Canae	Vetrix	2x	2n=38	Tropicos	Austria	Tyrol	Karwendel	Nähe Stallenalm	1500	47°22`36.5``	11°38`12.7``	2014-07-01	A. Danler	GOET	Wagner et al. 2018
37	T2	Salix	eleagnos	Scop.	Canae	Vetrix	2x	2n=38	Tropicos	Austria	Tyrol	Karwendel	Nähe Stallenalm	1500	47°22`36.5``	11°38`12.7``	2014-07-01	A. Danler	GOET	Wagner et al. 2018
38	T3	Salix	eleagnos	Scop.	Canae	Vetrix	2x	2n=38	Tropicos	Austria	Tyrol	Karwendel	Nähe Stallenalm	1500	47°22`36.5``	11°38`12.7``	2014-07-01	A. Danler	GOET	Wagner et al. 2018
39	43	Salix	foetida	Schleich. ex DC.	Arbusculae	Vetrix	2x	2n=38	Tropicos	Switzerland	Valais	Rhonegletscher		1780	46° 33' 56.9"	08° 22' 11.7"	2014-07-19	S. Gramlich	GOET	Wagner et al. 2018
40	10273	Salix	foetida	Schleich. ex DC.	Arbusculae	Vetrix	2x	2n=38	Tropicos	Italy	South Tyrol	Vinschgau	Sulden, St. Gertraud, Talstation Langensteinlift	1850	46°31'33,8''	10°35'10,9''	2015-08-04	E. Hörandl, S. Hörandl, F. Hadacek	GOET	Wagner et al. 2018
41	35/2014	Salix	foetida	Schleich. ex DC.	Arbusculae	Vetrix	2x	2n=38	Tropicos	Switzerland	Valais	Rhonegletscher		1791	46° 34' 00.9''	08° 22' 30.8''	2014-07-18	S. Gramlich	GOET	Wagner et al. 2018
42	36/2014	Salix	foetida	Schleich. ex DC.	Arbusculae	Vetrix	2x	2n=38	Tropicos	Switzerland	Valais	Rhonegletscher		1782	46° 33' 59.9''	08° 22' 28.5''	2014-07-18	S. Gramlich	GOET	Wagner et al. 2018
43	T5	Salix	glabra	Scop.	Glabrella	Vetrix	6x	2n=114	(Buechler 1985)	Austria	Tyrol	Nordkette	Halltal	c. 1000	n.a.	n.a.	2014-09-01	S. Stix	GOET	this study
44	T6	Salix	glabra	Scop.	Glabrella	Vetrix	6x	2n=114	(Buechler 1985)	Austria	Tyrol	Nordkette	Halltal	c. 1000	n.a.	n.a.	2014-09-01	S. Stix	GOET	this study
45	T7	Salix	glabra	Scop.	Glabrella	Vetrix	6x	2n=114	(Buechler 1985)	Austria	Tyrol	Nordkette	Halltal	c. 1000	n.a.	n.a.	2014-09-01	S. Stix	GOET	this study
46	T8	Salix	glabra cf.	Scop.	Glabrella	Vetrix	6x	2n=114	(Buechler 1985)	Austria	Tyrol	Nordkette	Halltal	c. 1000	n.a.	n.a.	2014-09-01	S. Stix	GOET	this study
47	10292	Salix	glaucosericea	Flod.	Glaucae	Chamaetia	8x	2n=152	Tropicos	Austria	Vorarlberg	Silvrettagruppe	Bielerhöhe, an den Westhängen des Silvretta-Stausees	2049	46°54'18,8''	10°05'50,4''	2015-08-08	E. Hörandl, S. Hörandl, F. Hadacek	GOET	this study
48	9/2014	Salix	glaucosericea	Flod.	Glaucae	Chamaetia	8x	2n=152	Tropicos	Switzerland	Valais	Rhonegletscher		1794	46° 34' 12.1''	08° 22' 41.9''	2014-07-16	S. Gramlich	GOET	this study
49	12/2014	Salix	glaucosericea	Flod.	Glaucae	Chamaetia	8x	2n=152	Tropicos	Switzerland	Valais	Rhonegletscher		1785	46° 34' 06.2''	08° 22' 23.8''	2014-07-16	S. Gramlich	GOET	this study
50	13/2014	Salix	glaucosericea	Flod.	Glaucae	Chamaetia	8x	2n=152	Tropicos	Switzerland	Valais	Rhonegletscher		1787	46° 34' 02.8''	08° 22' 10.6''	2014-07-16	S. Gramlich	GOET	this study
51	HL133-1	Salix	gracilistyla	Miq.	Subviminales	Vetrix	2x	2n=38	FC results	China	Jilin	Antu County, Erdaobaihe		1111	42°11'28.82	128°11'20.05	2017-08-14	Li He, Jun Zhao	GOET	this study
52	HL133-2	Salix	gracilistyla	Miq.	Subviminales	Vetrix	2x	2n=38	FC results	China	Jilin	Antu County, Erdaobaihe		1111	42°11'28.82	128°11'20.05	2017-08-14	Li He, Jun Zhao	GOET	this study
53	10195	Salix	hastata	L.	Hastatae	Vetrix	2x	2n=38	Tropicos	Norway	Oppland	Dovrefjell	Fokstumyra	956	62°07'09,7''	9°16'47,7''	2014-08-07	E. Hörandl, S. Hörandl, F. Hadacek	GOET	Wagner et al. 2018
54	10241	Salix	hastata	L.	Hastatae	Vetrix	2x	2n=38	Tropicos	Austria	Tyrol	Ötztaler Alpen	Obergurgl, Umgebung der Brücke bei der Davidshütte	1960	46°51'43,8''	11°01'05,8''	2015-07-26	E. Hörandl, S. Hörandl, F. Hadacek	GOET	Wagner et al. 2018
55	10261	Salix	hastata	L.	Hastatae	Vetrix	2x	2n=38	Tropicos	Italy	South Tyrol	Vinschgau	Stilfserjoch, Franzenshöhe	2206	46°31'55,1''	10°28'42,8''	2015-08-03	E. Hörandl, S. Hörandl, F. Hadacek	GOET	Wagner et al. 2018
56	10269	Salix	hastata	L.	Hastatae	Vetrix	2x	2n=38	Tropicos	Italy	South Tyrol	Vinschgau	Sulden, am Weg von der Langensteinhütte nach St. Gertraud	1940	46°31'27,5''	10°35'04,3''	2015-08-04	E. Hörandl, S. Hörandl, F. Hadacek	GOET	Wagner et al. 2018
57	6	Salix	helvetica	Vill.	Villosae	Vetrix	2x	2n=38	Tropicos	Switzerland	Valais	Rhonegletscher		1770	46° 34' 1.7"	08° 22' 5.1"	n/a	S. Gramlich	GOET	Wagner et al. 2018
58	1/2014	Salix	helvetica	Vill.	Villosae	Vetrix	2x	2n=38	Tropicos	Switzerland	Valais	Gletschboden bei Gletsch unterhalb Rhonegletscher		n/a	46° 34' 00.7''	08° 22' 02.4''	2014-07-16	S. Gramlich	GOET	Wagner et al. 2018
59	44/1	Salix	helvetica	Vill.	Villosae	Vetrix	2x	2n=38	Tropicos	Switzerland	Valais	Rhonegletscher		1780	46°33'51.1"	08°22'9.1"	2010-07-22	E. Hörandl et al.	GOET	Wagner et al. 2018
60	T9	Salix	helvetica	Vill.	Villosae	Vetrix	2x	2n=38	Tropicos	Austria	Tyrol	Ötztaler Alpen	Ötztal, Langtal	2400	46.8227	10.9903	2014-08-01	A. Danler	GOET	Wagner et al. 2018
61	25/2014	Salix	herbacea	L.	Herbella	Chamaetia	2x	2n=38	Tropicos	Switzerland	Valais		Gletschboden bei Gletsch unterhalb Rhonegletscher		46° 33' 56.6''	08° 22' 13.3''	2014-07-17	S. Gramlich	GOET	Wagner et al. 2018
62	28/2014	Salix	herbacea	L.	Herbella	Chamaetia	2x	2n=38	Tropicos	Switzerland	Valais		Gletschboden bei Gletsch unterhalb Rhonegletscher	1751	46° 33' 51.6''	08° 22' 05.8''	2014-07-17	S. Gramlich	GOET	Wagner et al. 2018
63	EH 10206	Salix	herbacea	L.	Herbella	Chamaetia	2x	2n=38	Tropicos	Norway	Oppland	Reinheimen	Blåhø, Jettjørni See	1078	61°54'10,9''	9°08'31,8''	2014-08-08	E. Hörandl, S. Hörandl, F. Hadacek	GOET	Wagner et al. 2018
64	EH 10216	Salix	herbacea	L.	Herbella	Chamaetia	2x	2n=38	Tropicos	Norway	Sogn og Fjordane	Aurland	Aurlandsdalen, Steinbergdalshytta - Kongshelleren	1280	60°46'41,1''	7°35'43,6''	2014-08-13	E. Hörandl, S. Hörandl, F. Hadacek	GOET	Wagner et al. 2018
65	EH10401	Salix	herbacea	L.	Herbella	Chamaetia	2x	2n=38	Tropicos	Italy	Sondrio	Livigno Alpen	Passo di Foscagno - Monte Rocca	2725	46°30'45,4	10°12'49,3	2017-07-31	E. Hörandl, S. Hörandl, F. Hadacek	GOET	this study
66	EH10403	Salix	herbacea	L.	Herbella	Chamaetia	2x	2n=38	Tropicos	Italy	Sondrio	Sobretta-Gruppe	Santa Caterina, Monte Sobretta	2824	46°23'20,6	10°27'18,7	2017-08-01	E. Hörandl, S. Hörandl, F. Hadacek	GOET	this study
67	EH10425	Salix	herbacea	L.	Herbella	Chamaetia	2x	2n=38	Tropicos	Switzerland	Kanton Graubünden	Flüelapass	Flüelapass	2394	46°45'09,75	9°56'42.87	2017-08-10	E. Hörandl, S. Hörandl, F. Hadacek	GOET	this study
68	HL66-1	Salix	integra	Thunb.	Helix	Vetrix	2x	2n=38	FC results	China	Zhejiang	Linan, Qianqingtang		1110	30°18'27.37	119°06'57.16	2017-07-04	Li He	GOET	this study
69	HL66-2	Salix	integra	Thunb.	Helix	Vetrix	2x	2n=38	FC results	China	Zhejiang	Linan, Qianqingtang		1110	30°18'27.37	119°06'57.16	2017-07-04	Li He	GOET	this study
70	HL72-1	Salix	integra	Thunb.	Helix	Vetrix	2x	2n=38	FC results	China	Zhejiang	Linan, Daxiagu Town, Shangxi		795	30°18'27.39	119°06'56.40	2017-07-04	Li He	GOET	this study
71	HL72-2	Salix	integra	Thunb.	Helix	Vetrix	2x	2n=38	FC results	China	Zhejiang	Linan, Daxiagu Town, Shangxi		795	30°18'27.39	119°06'56.40	2017-07-04	Li He	GOET	this study
72	EH 10385	Salix	laggeri	Wimmer	Vetrix subs. Kuznetzowianae	Vetrix	4x	2n=76	Tropicos	Austria	Tyrol	Ötztaler Alpen	Obergurgl, Zirbenwald, bei d. Brücke ca. 1 km SW Obergurgl	1935	46°51'43,6"	11°01'06,81"	2017-07-23	E. Hörandl et al.	GOET	this study
73	EH 10386	Salix	laggeri	Wimmer	Vetrix subs. Kuznetzowianae	Vetrix	4x	2n=76	Tropicos	Austria	Tyrol	Ötztaler Alpen	Obergurgl, Zirbenwald, bei d. Brücke ca. 1 km SW Obergurgl	1935	46°51'43,6"	11°01'06,81"	2017-07-23	E. Hörandl et al.	GOET	this study
74	EH 10209	Salix	lanata	L.	Lanatae	Vetrix	2x	2n=38	Flora Nordica	Norway	Oppland	Reinheimen	Blåhø, Jettjørni See	1090	61°54'29,8''	9°08'57,5''	2014-08-08	E. Hörandl, S. Hörandl, F. Hadacek	GOET	this study
75	EH 10215	Salix	lanata	L.	Lanatae	Vetrix	2x	2n=38	Flora Nordica	Norway	Sogn og Fjordane	Aurland	Aurlandsdalen, Østerbø, an der Straße	847	60°43'35,4''	7°29'16,0''	2014-08-08	E. Hörandl, S. Hörandl, F. Hadacek	GOET	this study
76	EH 10183	Salix	lapponum	L.	Villosae	Vetrix	2x	2n=38	Flora Nordica	Norway	Oppland	Rondane	Høvringen	1000	61°53'39,11''	9°29'14,6''	2014-08-08	E. Hörandl, S. Hörandl, F. Hadacek	GOET	this study
77	EH 10199	Salix	lapponum	L.	Villosae	Vetrix	2x	2n=38	Flora Nordica	Norway	Oppland	Dovrefjell	Fokstumyra	950	62°07'08,6''	9°16'08,3''	2014-08-08	E. Hörandl, S. Hörandl, F. Hadacek	GOET	this study
78	EH 10205	Salix	lapponum	L.	Villosae	Vetrix	2x	2n=38	Flora Nordica	Norway	Oppland	Reinheimen	Blåhø, Jettjørni See	1081	61°54'07,3''	9°08'44,8''	2014-08-08	E. Hörandl, S. Hörandl, F. Hadacek	GOET	this study
79	EH 10232	Salix	lapponum	L.	Villosae	Vetrix	2x	2n=38	Flora Nordica	Norway	Sirdal	Sinnes	Teich bei Haugen	556	58°55'12,75''	6°54'19,7''	2014-08-08	E. Hörandl, S. Hörandl, F. Hadacek	GOET	this study
80	EH 10319	Salix	lapponum cf*	(P.Monts.)Chmelar	Villosae	Vetrix	?		no counts	Andorra	Pyrenees	Estanys de Jucla (NE Soldeu)		2319	42° 36' 31,4''	1°43' 21,7''	2016-07-07	E. Hörandl, S. Hörandl, F. Hadacek	GOET	this study
81	EH 10208	Salix	myrsinifolia	Salisb.	Nigricantes	Vetrix	6x	2n=114	Tropicos	Norway	Oppland	Reinheimen	Blåhø, Jettjørni See	1078	61°54'10,9''	9°08'31,8''	2014-08-08	E. Hörandl, S. Hörandl, F. Hadacek	GOET	this study
82	EH 10236	Salix	myrsinifolia	Salisb.	Nigricantes	Vetrix	6x	2n=114	Tropicos	Norway	Telemark	Dalen Umgebung	Eirfjell	680	59°28'21,3''	8°05'37,6''	2014-08-23	E. Hörandl, S. Hörandl, F. Hadacek	GOET	this study
83	EH 10243	Salix	myrsinifolia	Salisb.	Nigricantes	Vetrix	6x	2n=114	Tropicos	Austria	Tyrol	Ötztaler Alpen	Obergurgl, Umgebung der Brücke bei der Davidshütte	1930	46°51'44,8''	11°01'02,9''	2015-07-07	E. Hörandl, S. Hörandl, F. Hadacek	GOET	this study
84	EH 10260	Salix	myrsinifolia	Salisb.	Nigricantes	Vetrix	6x	2n=114	Tropicos	Italy	South Tyrol	Vinschgau	Stilfserjoch, Franzenshöhe	2206	46°31'55,1''	10°28'42,8''	2015-08-08	E. Hörandl, S. Hörandl, F. Hadacek	GOET	this study
85	HL134-1	Salix	nummularia	Andersson	Retusae	Chamaetia	2x	2n=38	FC results	China	Jilin	Antu County, Changbai Mountain		2400	42°02'29.27	128°04'03.52	2017-08-15	Li He, Jun Zhao	GOET	this study
86	HL134-2	Salix	nummularia	Andersson	Retusae	Chamaetia	2x	2n=38	FC results	China	Jilin	Antu County, Changbai Mountain		2400	42°02'29.27	128°04'03.52	2017-08-15	Li He, Jun Zhao	GOET	this study
87	HL134-4	Salix	nummularia	Andersson	Retusae	Chamaetia	2x	2n=38	FC results	China	Jilin	Antu County, Changbai Mountain		2400	42°02'29.27	128°04'03.52	2017-08-15	Li He, Jun Zhao	GOET	this study
88	14	Salix	purpurea	L.	Helix	Vetrix	2x	2n=38	Tropicos	Switzerland	Valais	Unterwassern		1365	46°32'13.2"	08°21'27.4"	2010-07-20	EH, ACC, PS, FH	GOET	Wagner et al. 2018
89	8/2014	Salix	purpurea	L.	Helix	Vetrix	2x	2n=38	Tropicos	Switzerland	Valais	Gletschboden	bei Gletsch unterhalb Rhonegletscher	1783	46° 34' 03.1''	08° 22' 13.5''	2014-07-16	S. Gramlich	GOET	Wagner et al. 2018
90	2016/1	Salix	purpurea	L.	Helix	Vetrix	2x	2n=38	Tropicos	Switzerland	Valais	Unterwassern		n/a	46°32'11.6''	08°21'11.1''	2016-07-06	S. Gramlich	GOET	Wagner et al. 2018
91	EH 10154	Salix	purpurea	L.	Helix	Vetrix	2x	2n=38	Tropicos	Germany	Saxony-Anhalt	Halle	Geiseltalsee S von Halle	108	51° 18' 53,3''	11°54' 19,8''	2014-05-18	E. Hörandl	GOET	Wagner et al. 2018
92	EH 10181	Salix	purpurea	L.	Helix	Vetrix	2x	2n=38	Tropicos	Germany	Saxony-Anhalt	Harz	Elend, Mandelholz	453	51° 44' 32,2''	10°43' 31,8''	2014-06-21	E. Hörandl	GOET	Wagner et al. 2018
93	EH 10321	Salix	pyrenaica	Gouan	Glaucae	Chamaetia	2x	2n=38	FC results	France	Pyrenees	Puerto de Bujaruelo / Port du Boucharo o de Gavarnie		2285	42° 42' 12,7''	W 0° 03' 48,9''	2016-07-07	E. Hörandl, S. Hörandl, F. Hadacek	GOET	this study
94	EH 10322	Salix	pyrenaica	Gouan	Glaucae	Chamaetia	2x	2n=38	FC results	France	Pyrenees	Cirque de Troumouse bei Gèdre		2260	42° 43' 12,8''	0° 07' 04,8''	2016-07-07	E. Hörandl, S. Hörandl, F. Hadacek	GOET	this study
95	EH 10326	Salix	pyrenaica	Gouan	Glaucae	Chamaetia	2x	2n=38	FC results	France	Pyrenees	Soum Blanc des Especières bei Gavarnie, Sattel NNE vom Gipfel		2537	42° 43' 10,9''	W 0° 04' 05,8''	2016-07-07	E. Hörandl, S. Hörandl, F. Hadacek	GOET	this study
96	HL119-1	Salix	pyrolifolia	Ledeb.	Hastatae	Vetrix	2x	2n=38	FC results	China	Heilongjian	Daxinganling, Tahe County, Shisanzhixian		403	52°26'25.42	124°50'50.67	2017-08-11	Li He, Wancheng Hou, Gongru Zhou	GOET	this study
97	HL119-2	Salix	pyrolifolia	Ledeb.	Hastatae	Vetrix	2x	2n=38	FC results	China	Heilongjian	Daxinganling, Tahe County, Shisanzhixian		403	52°26'25.42	124°50'50.67	2017-08-11	Li He, Wancheng Hou, Gongru Zhou	GOET	this study
98	HL122-1	Salix	pyrolifolia	Ledeb.	Hastatae	Vetrix	2x	2n=38	FC results	China	Heilongjian	Daxinganling, Tahe County, Shisanzhixian		440	52°28'32.5	124°48'34.56	2017-08-11	Li He, Wancheng Hou, Gongru Zhou	GOET	this study
99	HL122-2	Salix	pyrolifolia	Ledeb.	Hastatae	Vetrix	2x	2n=38	FC results	China	Heilongjian	Daxinganling, Tahe County, Shisanzhixian		440	52°28'32.5	124°48'34.56	2017-08-11	Li He, Wancheng Hou, Gongru Zhou	GOET	this study
100	HL81	Salix	rehderiana	C.K.Schneid	Vimen	Vetrix	2x	2n=38	FC results	China	Sichuan	Tianquan County, Erlang Mountain, Yuanyangyan Bridge		2011	29°52'45.66	102°20'14.52	2017-07-15	Li He,Jun Zhao	GOET	this study
101	HL85-1	Salix	rehderiana	C.K.Schneid	Vimen	Vetrix	2x	2n=38	FC results	China	Sichuan	Luding County, Hailuogou		3026	29°34'28.52	101°59'28.31	2017-07-16	Li He,Jun Zhao	GOET	this study
102	HL85-2	Salix	rehderiana	C.K.Schneid	Vimen	Vetrix	2x	2n=38	FC results	China	Sichuan	Luding County, Hailuogou		3026	29°34'28.52	101°59'28.31	2017-07-16	Li He,Jun Zhao	GOET	this study
103	HL85-3	Salix	rehderiana	C.K.Schneid	Vimen	Vetrix	2x	2n=38	FC results	China	Sichuan	Luding County, Hailuogou		3026	29°34'28.52	101°59'28.31	2017-07-16	Li He,Jun Zhao	GOET	this study
104	10177	Salix	repens	L.	Incubaceae	Vetrix	2x	2n=38	Dobes & Vitek 2000	Germany	Saxony-Anhalt	Harz	Brocken, Umgebung der Teufelskanzel	1120	51° 47' 51,39''	10°36' 54,39''	2014-06-20	E. Hörandl & G. Karste	GOET	Wagner et al. 2018
105	10223	Salix	repens	L.	Incubaceae	Vetrix	2x	2n=38	Dobes & Vitek 2000	Norway	Rogaland	Strand	Holtaheia, Parkplatz	370	59°05'35,3''	6°02'48,6''	2014-08-18	E. Hörandl, S. Hörandl, F. Hadacek	GOET	Wagner et al. 2018
106	10225	Salix	repens	L.	Incubaceae	Vetrix	2x	2n=38	Dobes & Vitek 2000	Norway	Rogaland	Strand	Holtaheia, Gipfel Grimåsen	578	59°06'19,5''	6°04'37,6''	2014-08-18	E. Hörandl, S. Hörandl, F. Hadacek	GOET	Wagner et al. 2018
107	10227	Salix	repens	L.	Incubaceae	Vetrix	2x	2n=38	Dobes & Vitek 2000	Norway	Rogaland	Strand	Nes, Viglesdalen, Wasserfall Hiafossen	335	59°09'05,3''	6°23'27,9''	2014-08-19	E. Hörandl, S. Hörandl, F. Hadacek	GOET	Wagner et al. 2018
108	EH 10355	Salix	repens (rosm)	L.	Incubaceae	Vetrix	2x	2n=38	Dobes & Vitek 2000	Sweden	Southern Sweden	Öland	W von Stenäsa	10	56° 31' 13,8''	16° 35' 14,1''	2017-05-30	E. Hörandl, S. Hörandl & F. Hadacek	GOET	this study
109	T10	Salix	reticulata	L.	Chamaetia	Chamaetia	2x	2n=38	Tropicos	Austria	Tyrol	Ötztaler Alpen	Ötztal, Rotmoostal	2400	46°49,895`	11°02,430`	2014-08-01	A. Danler	GOET	Wagner et al. 2018
110	T11	Salix	reticulata	L.	Chamaetia	Chamaetia	2x	2n=38	Tropicos	Austria	Tyrol	Ötztaler Alpen	Ötztal, Rotmoostal	2400	46°49.930`	11°02,410`	2014-08-01	A. Danler	GOET	Wagner et al. 2018
111	T24	Salix	reticulata	L.	Chamaetia	Chamaetia	2x	2n=38	Tropicos	Austria	Tyrol	Ötztaler Alpen		2400	46°50,054`	11°02,327`	2014-08-01	A. Danler	GOET	Wagner et al. 2018
112	T25	Salix	reticulata	L.	Chamaetia	Chamaetia	2x	2n=38	Tropicos	Austria	Tyrol	Ötztaler Alpen		2400	46°49,932`	11°02,397`	2014-08-01	A. Danler	GOET	Wagner et al. 2018
113	EH10520	Salix	salviifolia	Brot.	Vetrix	Vetrix	2x	2n=38	Tropicos	Spain	Leon	Cordillera Cantabrica	Vegacierneja N von Riaño	1117	43° 1' 45.1'	5° 01' 03.4'' W	2018-07-23	E. Hörandl & F. Hadacek	GOET	this study
114	EH10521	Salix	salviifolia	Brot.	Vetrix	Vetrix	2x	2n=38	Tropicos	Spain	Leon	Cordillera Cantabrica	Vegacierneja N von Riaño	1117	43° 1' 45.1'	5° 01' 03.4'' W	2018-07-23	E. Hörandl & F. Hadacek	GOET	this study
115	HL116-1	Salix	schwerinii	E.L.Wolf	Vimen	Vetrix	2x	2n=38	FC results	China	Heilongjian	Daxinganling, Tahe County, 516 Fire Tower		472	52°21'7.55	124°51'10.31	2017-08-11	Li He, Wancheng Hou, Gongru Zhou	GOET	this study
116	HL116-2	Salix	schwerinii	E.L.Wolf	Vimen	Vetrix	2x	2n=38	FC results	China	Heilongjian	Daxinganling, Tahe County, 516 Fire Tower		472	52°21'7.55	124°51'10.31	2017-08-11	Li He, Wancheng Hou, Gongru Zhou	GOET	this study
117	HL118	Salix	schwerinii	E.L.Wolf	Vimen	Vetrix	2x	2n=38	FC results	China	Heilongjian	Daxinganling, Tahe County, Shisanzhixian		403	52°26'25.42	124°50'50.67	2017-08-11	Li He, Wancheng Hou, Gongru Zhou	GOET	this study
118	T12	Salix	serpyllifolia	Scop.	Herbella	Chamaetia	2x	2n=38	Tropicos	Austria	Tyrol	Ötztaler Alpen	Ötztal, Langtal	2500	46°48`40.2``	11°00`09.6``	2014-07-01	A. Danler	GOET	Wagner et al. 2018
119	T13	Salix	serpyllifolia	Scop.	Herbella	Chamaetia	2x	2n=38	Tropicos	Austria	Tyrol	Ötztaler Alpen	Ötztal, Nähe hohe wilde Haus	2700	46.7989	10.9994	2014-07-01	A. Danler	GOET	Wagner et al. 2018
120	T20	Salix	serpyllifolia	Scop.	Herbella	Chamaetia	2x	2n=38	Tropicos	Austria	Tyrol	Ötztaler Alpen		2500	46°48`40.2``	11°00`09.6``	2014-07-01	A. Danler	GOET	Wagner et al. 2018
121	T23	Salix	serpyllifolia	Scop.	Herbella	Chamaetia	2x	2n=38	Tropicos	Austria	Tyrol	Ötztaler Alpen		2400	46°48`40``	11°00`09``	2014-08-01	A. Danler	GOET	Wagner et al. 2018
122	W18008	Salix	starkeana ssp cinarensis	Willd.	Vetrix	Vetrix	2x	2n=38	Tropicos	Finland	Kuusamo			n.a	n.a.	n.a.	2018-06-11	T. Nymann	GOET	this study
123	1	Salix	triandra	L.	Amygdalinae	Salix s.l.	2x	2n=38	Tropicos	Germany	Lower Saxony	Leinetal		175	51° 28' 14,6''	9°57' 38,7''	2016-07-01	S. Gramlich	GOET	Wagner et al. 2018
124	2	Salix	triandra	L.	Amygdalinae	Salix s.l.	2x	2n=38	Tropicos	Germany	Lower Saxony	Leinetal		175	51° 28' 14,6''	9°57' 38,7''	2016-07-01	S. Gramlich	GOET	Wagner et al. 2018
125	10312	Salix	triandra	L.	Amygdalinae	Salix s.l.	2x	2n=38	Tropicos	Germany	Thuringia	Kyffhäuser		155	51° 25' 18,0''	10°59' 59,3''	2016-05-05	E. Hörandl	GOET	Wagner et al. 2018
126	10313	Salix	triandra	L.	Amygdalinae	Salix s.l.	2x	2n=38	Tropicos	Germany	Lower Saxony	Leinetal		179	51° 28' 15,53''	9°56' 57,54''	2016-05-21	E. Hörandl	GOET	Wagner et al. 2018
127	10145	Salix	viminalis	L.	Viminella	Vetrix	2x	2n=38	Tropicos	Germany	Lower Saxony	Leinetal	Teiche bei Rethe S von Hannover	70	52° 16' 23,2''	9°48' 33''	2014-03-30	E. Hörandl, S. Hörandl, F. Hadacek	GOET	Wagner et al. 2018
128	10146	Salix	viminalis	L.	Viminella	Vetrix	2x	2n=38	Tropicos	Germany	Lower Saxony	Leinetal	Teiche bei Rethe S von Hannover	70	52° 16' 15,9''	9°48' 36,8''	2014-03-30	E. Hörandl, S. Hörandl, F. Hadacek	GOET	Wagner et al. 2018
129	10147	Salix	viminalis	L.	Viminella	Vetrix	2x	2n=38	Tropicos	Germany	Lower Saxony	Leinetal	Teiche bei Rethe S von Hannover	70	52° 16' 15,9''	9°48' 36,8''	2014-03-30	E. Hörandl, S. Hörandl, F. Hadacek	GOET	Wagner et al. 2018
130	10159	Salix	viminalis	L.	Viminella	Vetrix	2x	2n=38	Tropicos	Germany	Saxony-Anhalt	Kyffhäuser	Helmestausee bei Berga	155	51° 25' 29,2''	10°59' 05,4''	2014-05-18	E. Hörandl	GOET	Wagner et al. 2018
131	NW17.018	Salix	waldsteinana	Willd.	Arbusculae	Vetrix	2x	2n=38	Tropicos	Austria	Styria	Altaussee	Loser	1777	47°39.901	13°46.930	2017-08-03	N. Wagner, K. Scheufler	GOET	this study
132	NW17.063	Salix	waldsteinana	Willd.	Arbusculae	Vetrix	2x	2n=38	Tropicos	Austria	Lower Austria	Lassing	Hochkar	1553	47°42.997	14°55.040	2017-08-07	N. Wagner, K. Scheufler	GOET	this study
133	NW17.069	Salix	waldsteinana	Willd.	Arbusculae	Vetrix	2x	2n=38	Tropicos	Austria	Lower Austria	Reichenau an der Rax	Raxalpe	1551	47°43.021	15°46.562	2017-08-08	N. Wagner, K. Scheufler	GOET	this study
*some authors treat the Pyrenean populations as a separate species: S. ceretana ( P.Monts. ) J.Chmelař									FC=Flow Cytometry

## Sheet: FC results
	Flow cytometry results
ID	Genus	species	PLOIDY	GAIN	COUNT	MEAN-X	CV-X%	TOTAL
HL133-1	Salix	gracilistylia	2x	514	843	100.15	7.42	6580
HL133-2	Salix	gracilistylia	2x	550	763	113.61	8.58	8131
HL 66-1	Salix	integra	2x	498	1631	82.79	12.01	8036
HL 66-2	Salix	integra	2x	498	1103	85.99	7.59	11221
HL 72-1	Salix	integra	2x	498	1625	81.92	11.5	9775
HL 72-2	Salix	integra	2x	498	1473	88.61	10.76	9382
HL 134-1	Salix	nummularia	2x	507	649	98.43	6.99	3961
HL 134-2	Salix	nummularia	2x	550	719	137.53	6.95	4408
HL 134-4	Salix	nummularia	2x	530	491	112.54	8.76	4068
EH 10321	Salix	pyrenaica	2x	505	1448	104.2	6.85	7951
EH 10322	Salix	pyrenaica	2x	505	762	103	8.5	7955
EH 10326	Salix	pyrenaica	2x	505	1224	98.69	7.01	7730
HL 119-1	Salix	pyrolifolia	2x	500	1537	85.25	7.11	7824
HL 119-2	Salix	pyrolifolia	2x	500	1398	84.46	5.64	7451
HL 122-1	Salix	pyrolifolia	2x	500	1596	86.84	6.5	11480
HL 122-2	Salix	pyrolifolia	2x	500	1081	84.83	5.81	4844
HL 85-1	Salix	rehderiana	2x	500	2161	100.06	8.47	8057
HL 85-2	Salix	rehderiana	2x	500	1078	96.71	11.88	5451
HL 85-3	Salix	rehderiana	2x	500	598	96.89	7.77	3013
HL 116-1	Salix	schwerinii	2x	500	1112	85.09	6.09	3191
HL 116-2	Salix	schwerinii	2x	500	1394	85.73	5.77	4742
HL 118	Salix	schwerinii	2x	500	1330	85.57	5.85	5764
